# Supplementary material for: Mycoplasma bovis in Nordic European Countries: Emergence and Dominance of a New Clone
Source: Pathogens. 2020 Oct 23;9(11):875. doi: 10.3390/pathogens9110875 (PMC7716209; doi:10.3390/pathogens9110875)
Supplement: Supplementary file 1 [file pathogens-09-00875-s001.zip › Supplementary-Final Version/Table S1_7Oct_REV.xlsx]

## Sheet: V16Sept2020
Isolate identifer and history					Genome sequence details						Isolate subtypes																						Antimicrobial susceptibility: Minimum inhibitory concentrations (MICs) and potential clinical interpretation (Clin. Int.)
Country of origin	Strain identification	Isolation			seq_name	N50	No. of contigs	No. of CDS	Coverage		PubMLST Register's scheme a											polC SLST b		Rosales's MLST scheme c									Tilmicosin		Oxytetracycline		Florfenicol		Enrofloxacin		Spectinomycin
		year	organ/sample								ST (old)	ST (new)	dnaA	adh	gltX	gpsA	gyrB	pta2	tdk	tkt		st		ST	dnaA	metS	recA	tufA	atpA	rpoD	tkt		MIC (µg/mL)	Clin. Int. d	MIC (µg/mL)	Clin. Int. d	MIC (µg/mL)	Clin. Int. d	MIC (µg/mL)	Clin. Int. d	MIC (µg/mL)	Clin. Int. d
Denmark	2/81	1981	nk		2_81	17108	91	757	169		17	12	1	3	2	4	2	1	3	2		st1		19	1	3	1	1	1	1	1		≤ 16	S or I	8	R	> 8	R	≤ 0.25	S	≤ 32	S
Denmark	3/81	1981	nk		3_81	17364	99	787	120		17	12	1	3	2	4	2	1	3	2		st1		19	1	3	1	1	1	1	1		64	R	> 8	R	> 8	R	≤ 0.25	S	≤ 32	S
Denmark	4/81	1981	nk		4_81	17364	100	783	144		17	12	1	3	2	4	2	1	3	2		st1		45	1	3	8	1	1	1	1		≤ 16	S or I	> 8	R	8	R	≤ 0.25	S	≤ 32	S
Denmark	6/84	1984	nk		6_84	15966	109	785	288		17	12	1	3	2	4	2	1	3	2		st1		19	1	3	1	1	1	1	1		32	R	> 8	R	> 8	R	≤ 0.25	S	≤ 32	S
Denmark	7/84	1984	nk		7_84	15967	108	787	94		17	12	1	3	2	4	2	1	3	2		st1		19	1	3	1	1	1	1	1		32	R	> 8	R	> 8	R	≤ 0.25	S	≤ 32	S
Denmark	8/84	1984	nk		8_84	17233	111	779	169		17	12	1	3	2	4	2	1	3	2		st1		19	1	3	1	1	1	1	1		32	R	> 8	R	> 8	R	≤ 0.25	S	≤ 32	S
Denmark	9/84	1984	nk		9_84	17364	104	787	148		17	12	1	3	2	4	2	1	3	2		st1		19	1	3	1	1	1	1	1		32	R	> 8	R	> 8	R	≤ 0.25	S	≤ 32	S
Denmark	18/84	1984	nk		18_84	17164	106	794	112		17	12	1	3	2	4	2	1	3	2		st1		19	1	3	1	1	1	1	1
Denmark	11/87	1987	nk		11_87	17038	105	792	143		17	12	1	3	2	4	2	1	3	2		st1		19	1	3	1	1	1	1	1
Denmark	12/87	1987	nk		12_87	14769	115	789	124		17	12	1	3	2	4	2	1	3	2		st1		19	1	3	1	1	1	1	1
Denmark	14/87	1987	nk		14_87	17169	107	786	158		17	12	1	3	2	4	2	1	3	2		st1		46	1	3	1	9	1	1	1
Denmark	16/87	1987	nk		16_87	14769	105	794	121		17	12	1	3	2	4	2	1	3	2		st1		19	1	3	1	1	1	1	1		32	R	> 8	R	> 8	R	≤ 0.25	S	≤ 32	S
Denmark	22/87	1987	nk		22_87	16107	111	792	350		17	12	1	3	2	4	2	1	3	2		st1		19	1	3	1	1	1	1	1		32	R	> 8	R	> 8	R	≤ 0.25	S	≤ 32	S
Denmark	24/87	1987	nk		24_87	17692	101	786	122		17	12	1	3	2	4	2	1	3	2		st1		19	1	3	1	1	1	1	1		32	R	> 8	R	> 8	R	≤ 0.25	S	≤ 32	S
Denmark	28/87	1987	nk		28_87	16816	109	787	113		17	12	1	3	2	4	2	1	3	2		st1		19	1	3	1	1	1	1	1		32	R	> 8	R	> 8	R	≤ 0.25	S	≤ 32	S
Denmark	30/87	1987	nk		30_87	17364	107	791	81		17	12	1	3	2	4	2	1	3	2		st1		19	1	3	1	1	1	1	1		32	R	> 8	R	> 8	R	≤ 0.25	S	≤ 32	S
Denmark	33/87	1987	nk		33_87	16882	102	786	127		17	12	1	3	2	4	2	1	3	2		st1		19	1	3	1	1	1	1	1		32	R	8	R	> 8	R	≤ 0.25	S	≤ 32	S
Denmark	344/92	1992	milk		344_92	13877	124	775	107		182	132	1	3	2	18	2	1	3	2		st1		19	1	3	1	1	1	1	1		32	R	> 8	R	8	R	≤ 0.25	S	≤ 32	S
Denmark	130/95	1995	milk		130_95	13357	116	777	139		17	12	1	3	2	4	2	1	3	2		st1		47	1	3	1	10	1	1	1		≤ 16	S or I	8	R	8	R	≤ 0.25	S	≤ 32	S
Denmark	386/98	1998	lung		386_98	13548	128	784	58		17	12	1	3	2	4	2	1	3	2		st1		19	1	3	1	1	1	1	1		≤ 16	S or I	> 8	R	4	I	≤ 0.25	S	≤ 32	S
Denmark	393/98	1998	lung		393_98	13728	110	757	54		17	12	1	3	2	4	2	1	3	2		st1		19	1	3	1	1	1	1	1		≤ 16	S or I	4	I	4	I	≤ 0.25	S	≤ 32	S
Denmark	408/98	1998	lung		408_98	16944	102	737	110		183	133	1	3	2	4	2	1	19	2		st1		19	1	3	1	1	1	1	1		32	R	> 8	R	> 8	R	≤ 0.25	S	≤ 32	S
Denmark	430/98	1998	lung		430_98	16802	104	764	114		17	12	1	3	2	4	2	1	3	2		st1		19	1	3	1	1	1	1	1		32	R	> 8	R	> 8	R	≤ 0.25	S	≤ 32	S
Denmark	488/98	1998	lung		488_98	13051	122	780	128		17	12	1	3	2	4	2	1	3	2		st1		19	1	3	1	1	1	1	1		32	R	> 8	R	> 8	R	≤ 0.25	S	≤ 32	S
Denmark	3/99	1999	lung		3_99	12578	120	768	67		17	12	1	3	2	4	2	1	3	2		st1		19	1	3	1	1	1	1	1		≤ 16	S or I	> 8	R	4	I	≤ 0.25	S	≤ 32	S
Denmark	167/00	2000	nk		167_00	13295	123	785	126		17	12	1	3	2	4	2	1	3	2		st1		19	1	3	1	1	1	1	1
Denmark	28/11	2011	joint		28_11	16295	106	776	54		ST94-adh1	29	1	-	3	3	5	2	2	3		st3		48	1	1	1	2	2	5	2		> 64	R	> 8	R	8	R	≤ 0.25	S	≤ 32	S
Denmark	29/11	2011	joint		29_11	17404	98	776	251		ST94-adh1	29	1	-	3	3	5	2	2	3		st3		48	1	1	1	2	2	5	2		> 64	R	> 8	R	8	R	≤ 0.25	S	≤ 32	S
Denmark	30/11	2011	lung		30_11	17404	85	766	112		ST94-adh1	29	1	-	3	3	5	2	2	3		st3		48	1	1	1	2	2	5	2		> 64	R	> 8	R	8	R	≤ 0.25	S	≤ 32	S
Denmark	37/11	2011	joint		37_11	16959	96	777	62		ST94-adh1	29	1	-	3	3	5	2	2	3		st3		48	1	1	1	2	2	5	2		> 64	R	> 8	R	8	R	≤ 0.25	S	≤ 32	S
Denmark	44/11	2011	joint		44_11	15900	103	769	259		ST94-adh1	29	1	-	3	3	5	2	2	3		st3		48	1	1	1	2	2	5	2		> 64	R	> 8	R	8	R	≤ 0.25	S	≤ 32	S
Denmark	45/11	2011	joint		45_11	17404	93	773	178		ST94-adh1	29	1	-	3	3	5	2	2	3		st3		48	1	1	1	2	2	5	2		> 64	R	> 8	R	8	R	≤ 0.25	S	≤ 32	S
Denmark	48/11	2011	joint		48_11	17404	121	833	145		ST94-adh1	29	1	-	3	3	5	2	2	3		st3		48	1	1	1	2	2	5	2
Denmark	58/11	2011	joint		58_11	17113	91	765	143		ST94-adh1	29	1	-	3	3	5	2	2	3		st3		48	1	1	1	2	2	5	2		> 64	R	> 8	R	8	R	≤ 0.25	S	≤ 32	S
Denmark	59/11	2011	joint		59_11	16861	96	767	191		ST94-adh1	29	1	-	3	3	5	2	2	3		st3		48	1	1	1	2	2	5	2
Denmark	83/11	2011	joint		83_11	18702	86	770	109		ST94-adh1	29	1	-	3	3	5	2	2	3		st3		48	1	1	1	2	2	5	2		> 64	R	> 8	R	8	R	≤ 0.25	S	≤ 32	S
Denmark	94/11	2011	lung		94_11	18606	91	777	96		ST94-adh1	29	1	-	3	3	5	2	2	3		st3		48	1	1	1	2	2	5	2		> 64	R	> 8	R	8	R	≤ 0.25	S	≤ 32	S
Denmark	101/11	2011	joint		101_11	16948	101	775	228		ST94-adh1	29	1	-	3	3	5	2	2	3		st3		48	1	1	1	2	2	5	2		> 64	R	> 8	R	8	R	≤ 0.25	S	≤ 32	S
Denmark	116/11	2011	joint		116_11	16860	97	776	178		ST94-adh1	29	1	-	3	3	5	2	2	3		st3		48	1	1	1	2	2	5	2
Denmark	120/11	2011	joint		120_11	16960	101	770	233		ST94-adh1	29	1	-	3	3	5	2	2	3		st3		48	1	1	1	2	2	5	2		> 64	R	> 8	R	8	R	≤ 0.25	S	≤ 32	S
Denmark	121/11	2011	joint		121_11	16295	98	770	224		ST94-adh1	29	1	-	3	3	5	2	2	3		st3		48	1	1	1	2	2	5	2		> 64	R	> 8	R	8	R	≤ 0.25	S	≤ 32	S
Denmark	128/11	2011	joint		128_11	16861	92	766	108		ST94-adh1	29	1	-	3	3	5	2	2	3		st3		48	1	1	1	2	2	5	2
Denmark	223/11	2011	joint		223_11	17913	99	769	170		ST94-adh1	29	1	-	3	3	5	2	2	3		st3		48	1	1	1	2	2	5	2		> 64	R	> 8	R	8	R	≤ 0.25	S	≤ 32	S
Denmark	224/11	2011	joint		224_11	19441	93	768	149		ST94-adh1	29	1	-	3	3	5	2	2	3		st3		48	1	1	1	2	2	5	2		> 64	R	> 8	R	8	R	≤ 0.25	S	≤ 32	S
Denmark	228/11	2011	lung		228_11	18598	95	768	205		ST94-adh1	29	1	-	3	3	5	2	2	3		st3		48	1	1	1	2	2	5	2		> 64	R	> 8	R	8	R	≤ 0.25	S	≤ 32	S
Denmark	2/12	2012	joint		2_12	17404	101	772	172		ST94-adh1	29	1	-	3	3	5	2	2	3		st3		48	1	1	1	2	2	5	2		> 64	R	> 8	R	8	R	≤ 0.25	S	≤ 32	S
Denmark	3/12	2012	joint		3_12	16861	104	772	286		ST94-adh1	29	1	-	3	3	5	2	2	3		st3		48	1	1	1	2	2	5	2		> 64	R	> 8	R	8	R	≤ 0.25	S	≤ 32	S
Denmark	4/12	2012	joint		4_12	17046	98	773	332		ST94-adh1	29	1	-	3	3	5	2	2	3		st3		48	1	1	1	2	2	5	2		> 64	R	> 8	R	8	R	≤ 0.25	S	≤ 32	S
Denmark	8/12	2012	joint		8_12	17404	94	766	55		ST94-adh1	29	1	-	3	3	5	2	2	3		st3		48	1	1	1	2	2	5	2		> 64	R	> 8	R	8	R	≤ 0.25	S	≤ 32	S
Denmark	9/12	2012	joint		9_12	16749	99	767	238		ST94-adh1	29	1	-	3	3	5	2	2	3		st3		49	1	15	1	2	2	5	2		> 64	R	> 8	R	8	R	≤ 0.25	S	≤ 32	S
Denmark	27/12	2012	joint		27_12	15862	110	770	200		ST94-adh1	29	1	-	3	3	5	2	2	3		st3		48	1	1	1	2	2	5	2
Denmark	28/12	2012	joint		28_12	16861	100	773	210		ST94-adh1	29	1	-	3	3	5	2	2	3		st3		48	1	1	1	2	2	5	2
Denmark	94/12	2012	joint		94_12	17404	99	771	450		ST94-adh1	29	1	-	3	3	5	2	2	3		st3		48	1	1	1	2	2	5	2		> 64	R	> 8	R	8	R	≤ 0.25	S	≤ 32	S
Denmark	33/13	2013	joint		33_13	17404	105	781	180		ST94-adh1	29	1	-	3	3	5	2	2	3		st3		48	1	1	1	2	2	5	2		> 64	R	> 8	R	8	R	≤ 0.25	S	≤ 32	S
Denmark	63/13	2013	joint		63_13	16795	95	762	154		ST94-adh1	29	1	-	3	3	5	2	2	3		st3		48	1	1	1	2	2	5	2		> 64	R	> 8	R	8	R	≤ 0.25	S	≤ 32	S
Denmark	76/13	2013	joint		76_13	17404	96	771	132		ST94-adh1	29	1	-	3	3	5	2	2	3		st3		48	1	1	1	2	2	5	2		> 64	R	> 8	R	8	R	≤ 0.25	S	≤ 32	S
Denmark	94/13	2013	joint		94_13	17404	101	770	177		ST94-adh1	29	1	-	3	3	5	2	2	3		st3		50	1	1	1	2	10	5	2		> 64	R	> 8	R	8	R	≤ 0.25	S	≤ 32	S
Denmark	96/13	2013	eye		96_13	21642	77	768	109		ST94-adh1	29	1	-	3	3	5	2	2	3		st3		48	1	1	1	2	2	5	2		> 64	R	> 8	R	8	R	≤ 0.25	S	≤ 32	S
Denmark	98/13	2013	eye		98_13	18241	88	767	147		ST94-adh1	29	1	-	3	3	5	2	2	3		st3		48	1	1	1	2	2	5	2		> 64	R	> 8	R	8	R	≤ 0.25	S	≤ 32	S
Denmark	103/13	2013	eye		103_13	18562	89	767	138		ST94-adh1	29	1	-	3	3	5	2	2	3		st3		48	1	1	1	2	2	5	2
Denmark	105/13	2013	eye		105_13	17444	88	768	268		ST94-adh1	29	1	-	3	3	5	2	2	3		st3		48	1	1	1	2	2	5	2		> 64	R	> 8	R	8	R	≤ 0.25	S	≤ 32	S
Denmark	110/13	2013	lung		110_13	16295	99	767	210		ST94-adh1	29	1	-	3	3	5	2	2	3		st3		48	1	1	1	2	2	5	2		> 64	R	> 8	R	> 8	R	≤ 0.25	S	≤ 32	S
Denmark	111/13	2013	joint		111_13	16611	92	761	319		ST94-adh1	29	1	-	3	3	5	2	2	3		st3		49	1	15	1	2	2	5	2		> 64	R	> 8	R	8	R	≤ 0.25	S	≤ 32	S
Denmark	149/13	2013	joint		149_13	17152	85	771	145		ST94-adh1	29	1	-	3	3	5	2	2	3		st3		48	1	1	1	2	2	5	2		> 64	R	> 8	R	8	R	≤ 0.25	S	≤ 32	S
Denmark	150/13	2013	joint		150_13	18436	82	771	168		ST94-adh1	29	1	-	3	3	5	2	2	3		st3		48	1	1	1	2	2	5	2		> 64	R	> 8	R	8	R	≤ 0.25	S	≤ 32	S
Denmark	430/13	2013	eye		430_13	16600	110	765	68		ST94-adh1	29	1	-	3	3	5	2	2	3		st3		48	1	1	1	2	2	5	2		> 64	R	> 8	R	8	R	≤ 0.25	S	≤ 32	S
Denmark	141/13	2013	nk		141_13	21763	71	771	92		ST94-adh1	29	1	-	3	3	5	2	2	3		st3		48	1	1	1	2	2	5	2		> 64	R	> 8	R	8	R	≤ 0.25	S	≤ 32	S
Denmark	574/13	2013	eye		574_13	18305	87	769	136		ST94-adh1	29	1	-	3	3	5	2	2	3		st3		48	1	1	1	2	2	5	2
Denmark	284/14	2014	lung		284_14	17052	96	769	221		ST94-adh1	29	1	-	3	3	5	2	2	3		st3		48	1	1	1	2	2	5	2
Denmark	407B15	2015	joint		407B15	26008	76	780	68		ST94-adh1	29	1	-	3	3	5	2	2	3		st3		51	1	1	1	11	2	5	2		> 64	R	> 8	R	8	R	≤ 0.25	S	≤ 32	S
Denmark	438B15	2015	ear canal		438B15	20157	64	766	72		novel	136	1	-	4	3	5	2	2	3		st3		48	1	1	1	2	2	5	2		> 64	R	> 8	R	8	R	≤ 0.25	S	≤ 32	S
Denmark	439B15	2015	lung		439B15	20017	73	768	53		novel	136	1	-	4	3	5	2	2	3		st3		48	1	1	1	2	2	5	2		> 64	R	> 8	R	8	R	≤ 0.25	S	≤ 32	S
Denmark	198	2016	semen		198	24939	74	770	927		ST94-adh1	29	1	-	3	3	5	2	2	3		st3		48	1	1	1	2	2	5	2		> 64	R	> 8	R	8	R	≤ 0.25	S	≤ 32	S
Estonia	537	2011	BALF		537	21484	75	795	675		ST5-adh1	21	1	-	3	3	3	2	3	6		st3		8	1	5	1	2	2	5	4		> 64	R	> 8	R	4	I	≤ 0.25	S	≤ 32	S
Finland	10419	2012	nasopharyngeal swab		10419	24941	73	777	635		ST94-adh1	29	1	-	3	3	5	2	2	3		st3		48	1	1	1	2	2	5	2		> 64	R	>8	R	8	R	≤ 0.25	S	≤ 32	S
France	L15516	2011	ear canal		L15516	25222	73	806	54		184	134	1	4	3	3	3	2	3	30		st3		52	1	5	1	2	3	5	11		> 64	R	> 8	R	4 or 8	I or R	≤ 0.25	S	≤ 32	S
France	F8428	2013	BALF		F8428	23850	82	827	72		ST5-adh1	21	1	-	3	3	3	2	3	6		st3		9	1	5	1	2	3	5	4		> 64	R	> 8	R	4 or 8	I or R	> 2	R	> 64	I or R
France	F7794	2013	lung		F7794	21016	77	813	82		14	7	1	1	2	1	3	5	1	3		st2		53	1	1	1	1	3	2	2		> 64	R	> 8	R	4 or 8	I or R	> 2	R	> 64	I or R
France	F9343	2014	nasopharyngeal swab		F9343	19824	103	802	85		12	122	1	4	3	3	3	5	3	6		st3		8	1	5	1	2	2	5	4		> 64	R	> 8	R	4 or 8	I or R	> 2	R	> 64	I or R
France	F11316	2014	BALF		F11316	22371	78	733	58		18	8	1	1	2	1	4	5	1	3		st2		53	1	1	1	1	3	2	2		> 64	R	> 8	R	4 or 8	I or R	[0.5-2]	R	> 64	I or R
France	F9037	2014	milk		F9037	21642	103	833	74		5	21	1	4	3	3	3	2	3	6		st3		8	1	5	1	2	2	5	4		> 64	R	> 8	R	4 or 8	I or R	≤ 0.25	S	> 64	I or R
France	F9059	2014	joint		F9059	24451	89	812	76		18	8	1	1	2	1	4	5	1	3		st2		53	1	1	1	1	3	2	2		> 64	R	> 8	R	4 or 8	I or R	[0.5-2]	I or R	> 64	I or R
France	F9160	2014	lung		F9160	17026	92	750	76		ST17-adh1	12	1	-	2	4	2	1	3	2		st1		54	1	3	1	12	1	3	1		≤ 8	S	≤ 2	S	< 2	S	≤ 0.25	S	≤ 32	S
France	F10471	2015	lung		F10471	21515	100	827	82		5	21	1	4	3	3	3	2	3	6		st3		8	1	5	1	2	2	5	4		> 64	R	> 8	R	4 or 8	I or R	≤ 0.25	S	> 64	I or R
France	F9927	2015	milk		F9927	22432	88	810	73		18	8	1	1	2	1	4	5	1	3		st2		53	1	1	1	1	3	2	2		> 64	R	> 8	R	4 or 8	I or R	[0.5-2]	I or R	> 64	I or R
France	F11257	2017	lung		F11257	22377	91	810	84		18	8	1	1	2	1	4	5	1	3		st2		53	1	1	1	1	3	2	2		> 64	R	> 8	R	4 or 8	I or R	[0.5-2]	I or R	> 64	I or R
Netherlands	X13013585-001	2013	BALF		X13013585-001	16590	97	843	64		19	100	1	4	3	3	3	2	3	3		st3		22	1	5	1	2	2	5	2		> 64	R	> 8	R	8	R	≤ 0.25	S	> 64	I or R
Netherlands	X13014649-007	2013	BALF		X13014649-007	17404	87	774	64		ST94-adh1	29	1	-	3	3	5	2	2	3		st3		48	1	1	1	2	2	5	2		> 64	R	> 8	R	4 or 8	I or R	≤ 0.25	S	≤ 32	S
Netherlands	X13014297-024	2013	BALF		X13014297-024	17404	97	777	64		ST94-adh1	29	1	-	3	3	5	2	2	3		st3		48	1	1	1	2	2	5	2		> 64	R	> 8	R	4 or 8	I or R	≤ 0.25	S	≤ 32	S
Netherlands	X13014405-020	2013	BALF		X13014405-020	16188	117	798	64		5	21	1	4	3	3	3	2	3	6		st3		55	1	5	1	3	11	5	4		> 64	R	> 8	R	8	R	≤ 0.25	S	≤ 32	S
Netherlands	X13014401-007	2013	BALF		X13014401-007	15999	113	808	64		185	135	1	4	3	3	3	2	20	6		st3		8	1	5	1	2	2	5	4		> 64	R	> 8	R	8	R	≤ 0.25	S	≤ 32	S
Netherlands	X13015135-019	2013	BALF		X13015135-019	16938	109	798	64		12	122	1	4	3	3	3	5	3	6		st3		7	1	5	1	1	2	5	4		> 64	R	> 8	R	8	R	≤ 0.25	S	≤ 32	S
Netherlands	X13015657-007	2013	BALF		X13015657-007	15516	132	789	64		42	6	1	1	2	1	2	5	1	2		st2		21	1	8	1	1	3	2	1		> 64	R	> 8	R	8	R	≤ 0.25	S	> 64	I or R
Netherlands	X130115631-021	2013	BALF		X13015631-021	16327	106	801	64		5	21	1	4	3	3	3	2	3	6		st3		8	1	5	1	2	2	5	4		> 64	R	> 8	R	8	R	≤ 0.25	S	≤ 32	S
Netherlands	X13014962-004	2013	BALF		X13014962-004	16861	102	770	64		ST94-adh1	29	1	-	3	3	5	2	2	3		st3		48	1	1	1	2	2	5	2
Sweden	SVA-B_S13	1996	lung		SVA-B	19794	83	756	64		17	12	1	3	2	4	2	1	3	2		st1		19	1	3	1	1	1	1	1
Sweden	205B16	2016	nasopharyngeal swab		205B16	25739	70	778	233		ST94-adh1	29	1	-	3	3	5	2	2	3		st3		48	1	1	1	2	2	5	2		> 64	R	> 8	R	> 8	R	≤ 0.25	S	≤ 32	S
USA	PG45T	1962	nk		MbovisPG45		1	836	/		17	12	1	3	2	4	2	1	3	2		st1		1	1	1	1	1	1	1	1
Switzerland	JF4278	2008	milk		MbovisJF4278		1	861	/		ST5-adh1	21	1	-	3	3	3	2	3	6		st3		8	1	5	1	2	2	5	4
China	Hubei	2011	lung		MbovisHubei-1_CN		1	802	/		26	53	5	4	3	2	3	5	4	4		st4		58	2	16	2	2	2	5	3
China	HB0801	2012	milk		MbovisHB0801_CN		1	828	/		10	52	5	4	3	2	3	5	3	4		st4		10	2	6	2	2	2	5	3
Table S1: Details of the isolates used in the study with results of genome sequencing assembly, subtyping and antimicrobial resistance profiles.
a Register et al 2015, 2020
b Becker et al 2015
c Rosales et al 2015
d R, resistant; I, intermediate; S, susceptible according to the clinical breakpoints for Pasteurellaceae in CLSI, 2015.
nk, not known
